# Supplementary material for: Temperature overshoot responses to ambitious forestation in an Earth System Model
Source: Nat Commun. 2024 Sep 19;15:8235. doi: 10.1038/s41467-024-52508-x (PMC11413198; doi:10.1038/s41467-024-52508-x)
Supplement: Supplementary file 4 — Supplementary Data 1 [file 41467_2024_52508_MOESM4_ESM.xlsx]

## Sheet: AR potentials
Instant Flux
Study	DOI	Year	Flux (GtCO2/year)			Comments	Potentials reported in Fuss et al 2018	More estimates accounted towads the estimation of the mean (if any)
			Min. estimate	Mean estimate	Max. estimate			Value (GtCO2/year)
Weber et al. 2024	10.1126/science.adg619	2050	4.1	4.2	4.3	The 2C and 4C scenarios are considered	NO	-
		2095	5	5.75	6.5
Hasegawa et al.,2024	https://doi.org/10.1038/s43247-024-01336-4	2100	7.6	9.025	11.3	-	NO	7.7	9.5	-
Dooley et al., 2022	https://doi.org/10.1016/j.oneear.2022.06.002	2065	0.11	2.06	4.18	Peak uptake rates are already reached by 2050, and are sustained at least until 2085, according to Fig. 1. Year 2065 is chosen here as representative	NO	Summary statistics (lower 5%, 50% and upper 95%) are given and are used here
Roe et al.,2021	https://doi.org/10.1111/gcb.15873	2050	0.96	4.18667	9.81	-	NO	1.79
Roe et al.,2019	https://doi.org/10.1038/s41558-019-0591-9	2050	0.5	5.31	10.12	-	NO	-
Doelman et al.,2020	https://doi.org/10.1111/gcb.14887	2030	0.75	1.725	2.7	-	NO	-
		2050	1.5	3.2	4.9
		2100	1.1	3.96667	5.8
Lal et al., 2018	https://doi.org/10.2489/jswc.73.6.145A	2080	1.05	2.035	3.02	Potentials of reforestation of abandoned croplands, and extremely degraded lands is considered here. An average equilibrium period of 60 years is considered here, and hence 2080 is chosen as the reference year.	NO	-
Griscom et al.,2017	https://doi.org/10.1073/pnas.1710465114	2030	2.7	10.3	17.9	-	YES	-
Smith et al., 2016	https://doi.org/10.1038/nclimate2870	2100	-	4.04	-	-	NO	-
Caldecott et al., 2015	https://ora.ox.ac.uk/objects/uuid:258c4d8e-3ea7-4b72-a24e-44acd01405d1	2050	1	2	3	-	NO	-
McLaren et al.,2012	https://doi.org/10.1016/j.psep.2012.10.005	2050	1.5	2.25	3	-	NO	-
Lenton 2010	http://dx.doi.org/10.4155/CMT.10.12	2050	0.73	3.1175	5.505	-	YES	-
		2100	1.1	6.6055	12.111
Thompson et al.,2008	http://dx.doi.org/10.1016/j.gloenvcha.2007.10.002	2050	0.9542	1.04595	1.1377	-	YES	-
Canadell et al.,2008	http://dx.doi.org/10.1126/science.1155458	2100	0.5872	2.3121	4.037	-	YES	-
Strengers et al.,2008	http://dx.doi.org/10.1007/s10584-007-9334-4	2100	-	9.909	-	-	YES	-
Richards et al.,2004	http://dx.doi.org/10.1023/B:CLIM.0000018503.10080.89	2050	-	7.33	-	-	YES	-
Cannell 2003	https://doi.org/10.1016/S0961-9534(02)00103-4	2050	0.73	2.2	3.67	-	YES	-
Nilsson et al.,1995	http://dx.doi.org/10.1007/BF01091928	2050	-	5.4316	-	-	YES	-
Dixon et al.,1994	https://doi.org/10.1007/BF01098474	2050	3.007	4.5835	6.16	-	YES	-
Cumulative
Study	DOI	Year	Cumulative C sequestration (GtCO2)			Comments	Potentials reported in Fuss et al 2018	More estimates accounted towads the estimation of the mean (if any)
			Min. estimate	Mean estimate	Max. estimate			Value (GtCO2)
Weber et al. 2024	10.1126/science.adg619	2050	117	175.5	234	The 2C and 4C scenarios are considered	NO	-
		2095	227	441.5	656
Mo et al., 2023	https://doi.org/10.1038/s41586-023-06723-z	2100	411.04	693.63	987.23	The carbon potential in areas in which forests have been removed is considered here. We assume that to reach that potentials, planted forests would need to reach maturity, so the end of the century is considered as the reference year here.	NO	-
Walker et al., 2022	https://doi.org/10.1073/pnas.2111312119	2050	83.31	197.45	382.781	Only pathways including Reforestation in woody biomes are considered (R/H, R/L, MM/L, M/L). For the max estimate we use the sum of the potential of all these pathways. For min, only R/H, and for mean R/H + R/L.	NO	-
Dooley et al., 2022	https://doi.org/10.1016/j.oneear.2022.06.002	2100	3.89	130.54	193.37	-	NO	Summary statistics (lower 5%, 50% and upper 95%) are given and are used here
Littleton et al., 2021	https://doi.org/10.1088/1748-9326/ac3c6c	2100	-	106.43	-	-	NO	-
Nolan et al., 2021	https://doi.org/10.1038/ s43017-021-00166-8	2100	30.85	374.95	878.403	Different data points are extracted from Fig. 3	NO	Based on 20 available estimates
Project Drawdown (Wilkinson 2020)	https://drawdown.org/	2050	22.04	28.565	35.09	Only "tree plantation on degraded grassland" is included in this estimate	NO	-
Austin et al.,2020	https://doi.org/10.1038/s41467-020-19578-z	2055	3	40.5	78	Estimated as a constant rate of 0.1–2.6 GtCO2/year * 30 years (2025-2055)	NO	-
Doelman et al.,2020	https://doi.org/10.1111/gcb.14887	2100	64	298.5	450	-	NO	250	430	-
Bastin et al.,2019	https://doi.org/10.1126/science.aax0848	2100	488.844	754.552	1013.65	-	NO	-
Lewis et al.,2019	https://doi.org/10.1038/d41586-019-01026-8	2100	-	154.14	-	-	NO	-
Lal et al., 2018	https://doi.org/10.2489/jswc.73.6.145A	2080	46.83	96.54	146.25	Potentials of reforestation of abandoned crop lands, and extremely degraded lands is considered here. An average equilibrium period of 60 years is considered here, and hence 2080 is chosen as the reference year.	NO	-
Dooley et al.,2018	https://doi.org/10.1007/s10784-017-9382-9	2075	-	150	-	No specific date but a "period of 60 years until saturation". We use 2015 as starting point	NO	-
Sonntag et al.,2016	http://dx.doi.org/10.1002/2016GL068824	2100	-	663.85	-	-	YES	-
Kreidenweis et al.,2016	http://dx.doi.org/10.1088/1748-9326/11/8/085001	2100	524.97	725.37	860.04	-	YES	791.1	-	-
Humpenoder et al.,2015	http://dx.doi.org/10.1021/es506201r	2100	-	299.8	-	Adjusted from 105 years (1995-2100) to 85 years (2015-2100)	YES	-
Houghton et al.,2015	https://doi.org/10.1038/nclimate2869	2065	-	182.5	-	Calculated as 3.65 (GtCO2/year) * 50 years	YES	-
Humpenoder et al., 2014	http://dx.doi.org/10.1088/1748-9326/9/6/064029	2100	-	703	-	-	YES	-
Arora and Montenegro 2011	https://doi.org/10.1038/ngeo1182	2100	-	440.4	-	The cumulative sequestration for the 50% afforestation experiment is considered	NO
Lenton 2010	http://dx.doi.org/10.4155/CMT.10.12	2100	-	1101	-	-	YES	-
Moore et al., 2010	http://dx.doi.org/10.1073/pnas.1008153107	2060	-	263.587	-	Adjusted from 60 years (2000-2060) to 35 years (2015-2060)	YES	-
Thompson et al., 2008	http://dx.doi.org/10.1016/j.gloenvcha.2007.10.002	2100	-	81.107	-	Adjusted from 100 years (2000-2100) to 85 years (2015-2100)	YES	-
Strengers et al., 2008	http://dx.doi.org/10.1007/s10584-007-9334-4	2100	53.0315	309.61	455.447	Estimated from available numbers (cumulative sequestration) in Fig. 4. Adjusted from 100 years (2000-2100) to 85 years (2015-2100)	YES	361.862	368.101	-
van Minnen et al., 2008	https://doi.org/10.1186/1750-0680-3-3	2050	44.04	56.2733	62.39	Not adjusting for 2000-2015, because as stated in the text "the projected physical potential up to 2020 is negligible"	YES	62.39	-	-
		2100	249.56	359.66	488.11			341.31	-	-
Sathaye et al., 2006	https://ideas.repec.org//a/aen/journl/2006se_weyant-a07.html	2050	18.1	27.075	37.1	-	NO	20.4	32.7	-
		2100	60	115.575	175.6			121.7	105	-
Cannell 2003	https://doi.org/10.1016/S0961-9534(02)00103-4	2100	31.1695	93.5	155.831	Adjusted from 100 years (2000-2100) to 85 years (2015-2100)	YES	-
Sohngen et al., 2003	https://doi.org/10.1111/1467-8276.00133	2050	-	39.5819	-	Adjusted from 100 years (2000-2100) to 85 years (2015-2100)	YES	-
		2100	-	120.303	-
Brown 1996	https://www.osti.gov/etdeweb/biblio/441905	2050	-	97.622	-	Adjusted from 50 years (2000-2050) to 35 years (2015-2050)	YES	-
Nilsson et al., 1995	http://dx.doi.org/10.1007/BF01091928	2095	-	305.344	-	Adjusted from 100 years (1995-2095) to 80 years (2015-2095)	YES	-
Winjum et al., 1992	http://dx.doi.org/10.1007/BF00477103	2065	183.5	275.25	367	Refers not to a specific date, but rather to a 50-year period. We assume a start on 2015	YES	-
